# Supplementary material for: Predicting links between tumor samples and genes using 2-Layered graph based diffusion approach
Source: BMC Bioinformatics. 2019 Sep 9;20:462. doi: 10.1186/s12859-019-3056-2 (PMC6734347; doi:10.1186/s12859-019-3056-2)
Supplement: Supplementary file 1 — The results of the top 100 predicted tumor samples and genes association with diffusion scores. (XLSX 11 kb) [file 12859_2019_3056_MOESM1_ESM.xlsx]

## Sheet: Sheet1
Tumor Sample	Gene Name	Synonym	Score	Significance
TCGA-BH-A1FG-01	ATP5B	ENSG00000110955	0.0228089	Mouse insertional mutagenesis experiments support ATP5B as a cancer driver gene
TCGA-77-6844-01	PTGES3L-AARSD1	ENSG0000010882	0.0186919	Mouse insertional mutagenesis experiments support PTGES3L-AARSD1 as a cancer driver gene
TCGA-CA-5796-01	GLDC	ENSG00000178445	0.0159684	Mutations in GLDC are associated with altered sensitivity to the drug Palbociclib
TCGA-51-6867-01	NSUN2	ENSG00000037474	0.014945	Mutations in NSUN2 are associated with altered sensitivity to the drug Afatinib
TCGA-AK-3433-01	NMD3	ENSG00000169251	0.0125944	Mouse insertional mutagenesis experiments support NMD3 as a cancer driver gene.
TCGA-E9-A1N8-01	AP2A2	ENSG00000183020	0.0123565	Mutations in AP2A2 are associated with altered sensitivity to the following 2 drugs Bleomycin (50 uM) and CCT-018159
TCGA-CF-A47X-01	AP2A2	ENSG00000183020	0.0118548	Mutations in AP2A2 are associated with altered sensitivity to the following 2 drugs Bleomycin (50 uM) and CCT-018159
TCGA-BH-A0W3-01	ATP5B	ENSG00000110955	0.0113904	Mouse insertional mutagenesis experiments support ATP5B as a cancer driver gene
TCGA-D8-A1XV-01	ATP5B	ENSG00000110955	0.0110767	Mouse insertional mutagenesis experiments support ATP5B as a cancer driver gene
TCGA-EY-A3L3-01	NSUN2	ENSG00000037474	0.010471	Mutations in NSUN2 are associated with altered sensitivity to the drug Afatinib
TCGA-2A-A8W1-01	NMD3	ENSG00000169251	0.0102956	Mouse insertional mutagenesis experiments support NMD3 as a cancer driver gene.
TCGA-CF-A27C-01	AP2A2	ENSG00000183020	0.0100983	Mutations in AP2A2 are associated with altered sensitivity to the following 2 drugs Bleomycin (50 uM) and CCT-018159
TCGA-EY-A1GS-01	CHAF1B	ENSG00000159259	0.00805579	Mouse insertional mutagenesis experiments support CHAF1B as a cancer driver gene.
TCGA-EP-A26S-01	AGXT2		0.00801185	Mouse insertional mutagenesis experiments support AGXT2 as a cancer driver gene.
TCGA-CK-5915-01	AMT	ENSG00000145020	0.00666721	Mouse insertional mutagenesis experiments support AMT as a cancer driver gene in Colorectal Cancer
TCGA-46-6026-01	TECR	ENSG00000099797	0.00433189	Mouse insertional mutagenesis experiments support TECR as a cancer causing gene.
TCGA-XF-A8HC-01	COL8A1	ENSG00000144810	0.00373413	Mouse insertional mutagenesis experiments support COL8A1 as a cancer driver gene.
TCGA-CK-4952-01	CACNA1I	ENSG00000100346	0.003691	Mouse insertional mutagenesis experiments support CACNA1I as a cancer driver gene.
TCGA-46-6026-01	CTBP1		0.00299007	Mouse insertional mutagenesis experiments support the designation of CTBP1 as a cancer causing gene.
TCGA-BC-A10Z-01	PDLIM7	ENSG00000196923	0.00182945	Mouse insertional mutagenesis experiments support PDLIM7 as a cancer driver gene.
TCGA-85-8352-01	CD55	ENSG00000196352	0.00153661	Mouse insertional mutagenesis experiments support CD55 as a cancer driver gene.
TCGA-EY-A1GW-01	TUBB1	ENSG00000101162	0.00139023	Mutations in TUBB1 are associated with altered sensitivity to the following 2 drugs: Ispinesib Mesylate, GSK1070916
TCGA-AX-A3G8-01	ALDH3A2	ENSG00000072210	0.0012526	Mouse insertional mutagenesis experiments support ALDH3A2 as a cancer driver gene.
TCGA-BA-7269-01	CAMK2A	ENSG00000070808	0.00121621	Mutations in CAMK2A are associated with altered sensitivity to the following drug: Serdemetan
TCGA-FI-A2F9-01	DCTD	ENSG00000129187	0.00118029	Mouse insertional mutagenesis experiments support DCTD as a cancer driver gene.
TCGA-E9-A5UO-01	LDB3	ENSG00000122367	0.00116101	Mouse insertional mutagenesis experiments support the designation of LDB3 as a cancer causing gene.
TCGA-46-6026-01	SLC7A1	ENSG00000139514	0.00106981	Mouse insertional mutagenesis experiments support the designation of SLC7A1 as a cancer causing gene.
TCGA-46-6026-01	FASN	ENSG00000169710	0.00104004	Mouse insertional mutagenesis experiments supports the designation of FASN as a cancer causing gene.
TCGA-46-6026-01	FYN	ENSG00000010810	0.00104004	Mouse insertional mutagenesis experiments supports the designation of FYN as a cancer causing gene.
TCGA-46-6026-01	KRT79	ENSG00000185640	0.0010397	Mouse insertional mutagenesis experiments support the designation of KRT79 as a cancer causing gene.
TCGA-46-6026-01	PON1	ENSG00000005421	0.0010397	Mouse insertional mutagenesis experiments supports the designation of FYN as a cancer causing gene.
TCGA-46-6026-01	TCHH	ENSG00000159450	0.0010397	Mutations in TCHH are associated with altered sensitivity to the following drug: Navitoclax
TCGA-46-6026-01	RNF207	ENSG00000158286	0.0010397	Mouse insertional mutagenesis experiments supports the designation of RNF207 as a cancer causing gene.
TCGA-46-6026-01	ULK1	ENSG00000177169	0.0010397	Mouse insertional mutagenesis experiments support the designation of ULK1 as a cancer causing gene.
TCGA-46-6026-01	TBX3	ENSG00000135111	0.0010397	This is a known cancer gene, from Tier 1 of the Cancer Gene Census. cer Gene Census. Tier 1 genes have documented evidence of their relevance to cancer.
TCGA-46-6026-01	MYH3	ENSG00000109063	0.0010397	Mutations in MYH3 are associated with altered sensitivity to the following 2 drugs: Bleomycin (50 uM), Nutlin-3a (-)
TCGA-46-6026-01	ARHGEF2	ENSG00000116584	0.0010397	Mouse insertional mutagenesis experiments support the designation of ARHGEF2 as a cancer causing gene.
TCGA-46-6026-01	EFNB3	ENSG00000108947	0.0010397	Mutations in EFNB3 are associated with altered sensitivity to the following 5 drugs: CX-5461, Nutlin-3a (-), Bleomycin (50 uM), Rucaparib, 5-Fluorouracil
TCGA-46-6026-01	ARX	ENSG00000004848	0.0010397	Mutations in ARX are associated with altered sensitivity to the following drug: THZ-2-102-1
TCGA-46-6026-01	MAST1	ENSG00000105613	0.0010397	Mouse insertional mutagenesis experiments support the designation of MAST1 as a cancer causing gene. More information
TCGA-46-6026-01	MAML1	ENSG00000161021	0.0010397	Mouse insertional mutagenesis experiments support the designation of MAML1 as a cancer causing gene.
TCGA-46-6026-01	P4HB	ENSG00000185624	0.0010397	Mouse insertional mutagenesis experiments support the designation of P4HB as a cancer causing gene.
TCGA-46-6026-01	CDH10	ENSG00000040731	0.0010397	This is a putative cancer gene, from Tier 2 of the Cancer Gene Census. Tier 2 genes have strong indictations of a role in cancer.
TCGA-46-6026-01	CNBP	ENSG00000169714	0.0010397	This is a known cancer gene, from Tier 1 of the Cancer Gene Census. Tier 1 genes have documented evidence of their relevance to cancer.
TCGA-46-6026-01	TBX6	ENSG00000149922	0.0010397	Mouse insertional mutagenesis experiments supporttion of TBX6 as a cancer causing gene.
TCGA-46-6026-01	GRID1	ENSG00000182771	0.0010397	Mouse insertional mutagenesis experiments supporttion of GRID1 as a cancer causing gene.
TCGA-46-6026-01	GIPC2	ENSG00000137960	0.0010397	Mouse insertional mutagenesis experiments support the designation of GIPC2 as a cancer causing gene.
TCGA-46-6026-01	STIM2	ENSG00000109689	0.0010397	Mouse insertional mutagenesis experiments support the designation of STIM2 as a cancer causing gene.
TCGA-46-6026-01	ZFPM1	ENSG00000179588	0.0010397	Mouse insertional mutagenesis experiments support esignation of ZFPM1 as a cancer causing gene.
TCGA-46-6026-01	TM9SF1	ENSG00000100926	0.0010397	Mouse insertional mutagenesis experiments support the designation of TM9SF1 as a cancer causing gene.
TCGA-46-6026-01	SOX15	ENSG00000129194	0.0010397	Mutations in SOX15 are associated with altered sensitivity to the following 5 drugs: Nutlin-3a (-) Rucaparib5-FluorouracilCX-5461 and Bleomycin (50 uM)
TCGA-46-6026-01	TCIRG1	ENSG00000110719	0.0010397	Mouse insertional mutagenesis experiments support the designation of TCIRG1 as a cancer causing gene.
TCGA-46-6026-01	NRP1	ENSG00000099250	0.0010397	Mouse insertional mutagenesis experiments support the designation of NRP1 as a cancer causing gene
TCGA-46-6026-01	FASTKD3	ENSG00000124279	0.0010397	Mutations in FASTKD3 are associated with altered sensitivity to the following drug: Afatinib
TCGA-46-6026-01	IRX2	ENSG00000170561	0.0010397	Mutations in IRX2 are associated with altered sensitivity to the following drug: Afatinib
TCGA-46-6026-01	CUX1	ENSG00000257923	0.0010397	This is a known cancer gene, from Tier 1 of the Cancer Gene Census. Tier 1 genes have documented evidence of their relevance to cancer.
TCGA-46-6026-01	KCNJ10	ENSG00000177807	0.0010397	Mutations in KCNJ10 are associated with altered sensitivity to the following 2 drugs: SN-38, Palbociclib
TCGA-46-6026-01	DAPK1	ENSG00000196730	0.0010397	Mouse insertional mutagenesis experiments supportesignation of DAPK1 as a cancer causing gene.
TCGA-46-6026-01	AKAP8L	ENSG00000011243	0.0010397	Mouse insertional mutagenesis experiments support the designation of AKAP8L as a cancer causing gene.
TCGA-46-6026-01	COL9A3	ENSG00000092758	0.0010397	Mutations in COL9A3 are associated with altered sensitivity to the following 2 drugs: Ispinesib Mesylate, GSK1070916
TCGA-46-6026-01	RAPGEFL1	ENSG00000108352	0.0010397	Mutations in RAPGEFL1 are associated with altered sensitivity to the following 7 drugs: Lestaurtinib, Lapatinib, Afatinib, BMS-536924 , Wee1 Inhibitor CP724714, Afatinib
TCGA-46-6026-01	KLF6	ENSG00000067082	0.0010397	This is a known cancer gene, from Tier 1 of the Cancer Gene Census. Tier 1 genes have documented evidence of their relevance to cancer.
TCGA-46-6026-01	HOXC13	ENSG00000123364	0.0010397	This is a known cancer gene, from Tier 1 of the Cancer Gene Census. Tier 1 genes have documented evidence of their relevance to cancer.
TCGA-46-6026-01	ITIH2	ENSG00000151655	0.0010397	Mouse insertional mutagenesis experiments support the designation of ITIH2 as a cancer causing gene.
TCGA-46-6026-01	CDH2	ENSG00000170558	0.0010397	Mouse insertional mutagenesis experiments support the designation of CDH2 as a cancer causing gene.
TCGA-46-6026-01	SSBP3	ENSG00000157216	0.0010397	Mouse insertional mutagenesis experiments support the designation of SSBP3 as a cancer causing gene.
TCGA-46-6026-01	GJC2	ENSG00000198835	0.0010397	Mouse insertional mutagenesis experiments suppordesignation of GJC2 as a cancer causing gene.
TCGA-46-6026-01	COMP	ENSG00000105664	0.0010397	Mouse insertional mutagenesis experiments support the designation of COMP as a cancer causing gene.
TCGA-46-6026-01	FUS	ENSG00000089280	0.0010397	This is a known cancer gene, from Tier 1 of the Cancer Gene Census. Tier 1 genes have documented evidence of their relevance to cancer.
TCGA-46-6026-01	LONRF2	ENSG00000170500	0.0010397	Mutations in LONRF2 are associated with altered sensitivity to the following 3 drugs: UNC0638, THZ-2-102-1, Sepantronium bromide
TCGA-46-6026-01	TMTC2	ENSG00000179104	0.0010397	Mouse insertional mutagenesis experiments support the designation of TMTC2 as a cancer causing gene.
TCGA-46-6026-01	P4HA3	ENSG00000149380	0.0010397	Mouse insertional mutagenesis experiments support the designation of P4HA3 as a cancer causing gene.
TCGA-46-6026-01	FASTKD5	ENSG00000215251	0.0010397	Mouse insertional mutagenesis experiments support the designation of FASTKD5 as a cancer causing gene.
TCGA-46-6026-01	ITPRIPL1	ENSG00000198885	0.0010397	Mutations in ITPRIPL1 are associated with altered sensitivity to the following 3 drugs: UNC0638, THZ-2-102-1, Sepantronium bromide
TCGA-46-6026-01	ZAP70	ENSG00000115085	0.0010397	Mutations in ZAP70 are associated with altered sensitivity to the following 3 drugs: THZ-2-102-1, UNC0638, Sepantronium bromide
TCGA-46-6026-01	TG	ENSG00000042832	0.0010397	Mutations in TG are associated with altered sensitivity to the following drug: IOX2
TCGA-46-6026-01	PAN3	ENSG00000152520	0.0010397	Mutations in PAN3 are associated with altered sensitivity to the following 2 drugs: Elesclomol, CX-5461
TCGA-46-6026-01	NRM	ENSG00000137404	0.0010397	Mouse insertional mutagenesis experiments support the designation of NRM as a cancer causing gene.
TCGA-46-6026-01	PDIK1L	ENSG00000175087	0.0010397	Mouse insertional mutagenesis experiments support the designation of PDIK1L as a cancer causing gene.
TCGA-46-6026-01	MFSD11	ENSG00000092931	0.0010397	Mouse insertional mutagenesis experiments support the designation of MFSD11 as a cancer causing gene.
TCGA-46-6026-01	ATP6V1G2	ENSG00000213760	0.0010397	Mouse insertional mutagenesis experiments support the designation of ATP6V1G2 as a cancer causing gene.
TCGA-46-6026-01	PCSK1N	ENSG00000102109	0.0010397	Mouse insertional mutagenesis experiments support the designation of ATP6V1G2 as a cancer causing gene.
TCGA-46-6026-01	PCDH9	ENSG00000184226	0.0010397	Mouse insertional mutagenesis experiments support the designation of PCDH9 as a cancer causing gene
TCGA-46-6026-01	AGAP1		0.0010397	Mutations in AGAP1 are associated with altered sensitivity to the following 8 drugs: KIN001-244, Talazoparib, Mitomycin-C, YM201636, KIN001-260, 5-Fluorouracil, Vorinostat KIN001-270
TCGA-46-6026-01	CHST11	ENSG00000171310	0.0010397	This is a putative cancer gene, from Tier 2 of the Cancer Gene Census. Tier 2 genes have strong indictations of a role in cancer.
TCGA-46-6026-01	BASP1	ENSG00000176788	0.0010397	Mutations in BASP1 are associated with altered sensitivity to the following drug: Afatinib
TCGA-46-6026-01	BIRC3	ENSG00000023445	0.0010397	This is a known cancer gene, from Tier 1 of the Cancer Gene Census. Tier 1 genes have documented evidence of their relevance to cancer.
TCGA-46-6026-01	FILIP1	ENSG00000118407	0.0010397	Mouse insertional mutagenesis experiments suppordesignation of FILIP1 as a cancer causing gene.
TCGA-46-6026-01	HMGB2	ENSG00000164104	0.0010397	Mouse insertional mutagenesis experiments support the designation of HMGB2 as a cancer causing gene.
TCGA-46-6026-01	GRM3	ENSG00000198822	0.0010397	This is a putative cancer gene, from Tier 2 of the Cancer Gene Census. Tier 2 genes have strong indictations of a role in cancer.
TCGA-46-6026-01	FAM83H	ENSG00000180921	0.0010397	Mouse insertional mutagenesis experiments support the designation of FAM83H as a cancer causing gene.
TCGA-46-6026-01	GNAS	ENSG00000087460	0.0010397	This is a known cancer gene, from Tier 1 of the Cancer Gene Census. Tier 1 genes have documented evidence of their relevance to cancer.
TCGA-46-6026-01	TNFAIP3	ENSG00000118503	0.0010397	This is a known cancer gene, from Tier 1 of the Cancer Gene Census. Tier 1 genes have documented evidence of their relevance to cancer.
TCGA-46-6026-01	PLA2G12B	ENSG00000138308	0.0010397	Mouse insertional mutagenesis experiments support the designation of PLA2G12B as a cancer causing gene.
TCGA-46-6026-01	CTLA4	ENSG00000163599	0.0010397	Mouse insertional mutagenesis experiments support the designation of CTLA4 as a cancer causing gene.
TCGA-46-6026-01	OPRL1	ENSG00000125510	0.0010397	Mouse insertional mutagenesis experiments support the designation of OPRL1 as a cancer causing gene.
TCGA-46-6026-01	VAV1	ENSG00000141968	0.0010397	This is a putative cancer gene, from Tier 2 of the Cancer Gene Census. Tier 2 genes have strong indictations of a role in cancer.
TCGA-46-6026-01	PLEKHM1	ENSG00000225190	0.0010397	Mouse insertional mutagenesis experiments support the designation of PLEKHM1 as a cancer causing gene.
TCGA-46-6026-01	LNX2	ENSG00000139517	0.0010397	Mutations in LNX2 are associated with altered sensitivity to the following 2 drugs: CX-5461, Elesclomol
TCGA-46-6026-01	CCR4	ENSG00000183813	0.0010397	This is a putative cancer gene, from Tier 2 of the Cancer Gene Census. Tier 2 genes have strong indictations of a role in cancer.
