# Supplementary material for: Predicting links between tumor samples and genes using 2-Layered graph based diffusion approach
Source: BMC Bioinformatics. 2019 Sep 9;20:462. doi: 10.1186/s12859-019-3056-2 (PMC6734347; doi:10.1186/s12859-019-3056-2)
Supplement: Supplementary file 2 — The resutls of the top 100 predicted tumor samples and genes association for breast carcinoma. (XLSX 7 kb) [file 12859_2019_3056_MOESM2_ESM.xlsx]

## Sheet: Sheet1
Tumor Sample	Location	Gene Name	Scores
TCGA-AO-A125-01	breast	NTRK1	0.0268727
TCGA-LL-A6FP-01	breast	EGFR	0.0243577
TCGA-E2-A15K-06	breast	UBC	0.0186546
TCGA-LL-A6FP-01	breast	FN1	0.0185969
TCGA-D8-A1JN-01	breast	NTRK1	0.017672
TCGA-A2-A1FV-01	breast	NTRK1	0.0172367
TCGA-A2-A04R-01	breast	NTRK1	0.0164526
TCGA-D8-A1JS-01	breast	TP53	0.00161808
TCGA-OL-A5RZ-01	breast	NTRK1	0.0156737
TCGA-E2-A15K-06	breast	HNRNPA1	0.0151674
TCGA-B6-A0X5-01	breast	FN1	0.0151061
TCGA-AQ-A54N-01	breast	NTRK1	0.0145139
TCGA-B6-A0RG-01	breast	NTRK1	0.0144609
TCGA-EW-A1OX-01	breast	TP53	0.00144042
TCGA-E2-A15K-06	breast	VCAM1	0.0143367
TCGA-EW-A1OX-01	breast	EGFR	0.0136014
TCGA-LL-A6FP-01	breast	VCAM1	0.0135801
TCGA-LL-A6FP-01	breast	GRB2	0.0132179
TCGA-E2-A15K-06	breast	HSPA8	0.0127841
TCGA-A2-A0CT-01	breast	UBC	0.012685
TCGA-BH-A1FJ-01	breast	NTRK1	0.0122247
TCGA-LL-A6FP-01	breast	HSPA8	0.0120329
TCGA-D8-A1JS-01	breast	APP	0.0119823
TCGA-AO-A125-01	breast	VCAM1	0.0118075
TCGA-BH-A0B8-01	breast	NTRK1	0.0109188
TCGA-A2-A3XU-01	breast	NTRK1	0.0108097
TCGA-EW-A1OX-01	breast	APP	0.0106539
TCGA-E9-A1RC-01	breast	NTRK1	0.0102828
TCGA-A1-A0SB-01	breast	NTRK1	0.0102494
TCGA-EW-A1OX-01	breast	CUL7	0.0102182
TCGA-E9-A5UO-01	breast	FN1	0.0101301
TCGA-AC-A2BK-01	breast	EGFR	0.0100614
TCGA-A2-A1FV-01	breast	APP	0.0100357
TCGA-A2-A0CT-01	breast	NCL	0.0100056
TCGA-A2-A0CT-01	breast	VCAM1	0.0100027
TCGA-LL-A6FP-01	breast	ARRB2	0.009938
TCGA-AO-A125-01	breast	U2AF2	0.00984683
TCGA-E9-A22G-01	breast	EGFR	0.00972438
TCGA-D8-A1JS-01	breast	CCDC8	0.00944756
TCGA-E2-A109-01	breast	NTRK1	0.00937676
TCGA-OL-A5RZ-01	breast	FN1	0.00934998
TCGA-B6-A0X5-01	breast	U2AF2	0.00922208
TCGA-E9-A5UO-01	breast	ESR1	0.00921193
TCGA-E2-A15K-06	breast	SMURF1	0.00917815
TCGA-OL-A5RZ-01	breast	APP	0.00909824
TCGA-LL-A6FP-01	breast	RPS2	0.00905633
TCGA-E2-A15K-06	breast	DDX5	0.00877614
TCGA-AR-A0TR-01	breast	NTRK1	0.00870387
TCGA-B6-A0RG-01	breast	APP	0.00867974
TCGA-AQ-A1H2-01	breast	NTRK1	0.0085608
TCGA-D8-A1JS-01	breast	GRB2	0.00855355
TCGA-D8-A1JS-01	breast	GRB2	0.00855355
TCGA-E2-A15K-06	breast	BRCA1	0.00853906
TCGA-LL-A6FP-01	breast	SRC	0.0085371
TCGA-AC-A62X-01	breast	NTRK1	0.00849637
TCGA-AC-A62X-01	breast	NTRK1	0.00849637
TCGA-BH-A0HN-01	breast	EGFR	0.00846279
TCGA-B6-A0RL-01	breast	FN1	0.00845752
TCGA-AC-A23H-01	breast	NTRK1	0.00843725
TCGA-AC-A23H-01	breast	NTRK1	0.00843725
TCGA-B6-A0RL-01	breast	APP	0.00834826
TCGA-A2-A3XU-01	breast	EGFR	0.00832016
TCGA-BH-A0B8-01	breast	EGFR	0.00831403
TCGA-D8-A1JT-01	breast	EGFR	0.00830238
TCGA-E2-A15K-06	breast	SFN	0.00829168
TCGA-E2-A15K-06	breast	SFN	0.00829168
TCGA-LL-A6FP-01	breast	DDX5	0.00828939
TCGA-EW-A1OX-01	breast	HNRNPA1	0.0082795
TCGA-D8-A1JN-01	breast	HNRNPA1	0.00826252
TCGA-D8-A1JN-01	breast	HNRNPA1	0.00826252
TCGA-LL-A6FP-01	breast	RPL8	0.00822345
TCGA-E2-A15K-06	breast	HNRNPR	0.00818034
TCGA-E9-A1RC-01	breast	EGFR	0.00812375
TCGA-LL-A6FP-01	breast	HNRNPH1	0.00810855
TCGA-B6-A0X5-01	breast	ARRB2	0.00809385
TCGA-AO-A1KP-01	breast	EGFR	0.00806829
TCGA-LL-A6FP-01	breast	BRCA1	0.00806148
TCGA-B6-A0X5-01	breast	ILF2	0.00803728
TCGA-AR-A24Z-01	breast	EGFR	0.00800573
TCGA-LL-A6FP-01	breast	MYH9	0.00796341
TCGA-D8-A1XF-01	breast	UBC	0.00792361
TCGA-D8-A1Y3-01	breast	EGFR	0.00790974
TCGA-E9-A5UO-01	breast	HNRNPA1	0.00782833
TCGA-E9-A5UO-01	breast	HNRNPA1	0.00782833
TCGA-LL-A6FP-01	breast	HNRNPR	0.00777634
TCGA-A1-A0SB-01	breast	EGFR	0.0077278
TCGA-A2-A04R-01	breast	CCDC8	0.00769735
TCGA-A2-A04R-01	breast	CCDC8	0.00769735
TCGA-D8-A1XF-01	breast	ESR1	0.00767588
TCGA-D8-A1XF-01	breast	ESR1	0.00767588
TCGA-BH-A204-01	breast	HNRNPA1	0.007675
TCGA-E2-A15K-06	breast	RPL13	0.00766697
TCGA-E2-A15K-06	breast	RPL13	0.00766697
TCGA-E9-A22G-01	breast	FN1	0.00766647
TCGA-E9-A54Y-01	breast	EGFR	0.00757837
TCGA-B6-A0X5-01	breast	TUBB	0.00754242
TCGA-AO-A125-01	breast	NOP56	0.00753248
TCGA-A2-A1FV-01	breast	NCL	0.00752908
TCGA-A2-A1FV-01	breast	VCAM1	0.00750357
TCGA-AO-A12B-01	breast	EGFR	0.00748373
